# Supplementary material for: Geological and Climatic Factors Affect the Population Genetic Connectivity in Mirabilis himalaica (Nyctaginaceae): Insight From Phylogeography and Dispersal Corridors in the Himalaya-Hengduan Biodiversity Hotspot
Source: Front Plant Sci. 2020 Jan 31;10:1721. doi: 10.3389/fpls.2019.01721 (PMC7006540; doi:10.3389/fpls.2019.01721)
Supplement: Supplementary Table S5 — cpDNA sequence polymorphisms detected in the combined region of M. himalaica individuals from 29 populations, identifying 29 chlorotypes (C1–C29). [file Table_5.xls]

## Sheet: Polymorphism_cpDNA
Supplementary Table S5. cpDNA sequence polymorphisms detected in the combined region of M. himalaica individuals from 29 populations, identifying 29 chlorotypes (C1–C29).
Chlorotype/Haplotype	petL/psbE														rps16/trnk							rpsF/rps2R												trnS/trnG
	248	249	250-253	254-257	258-159	361	425-426	427	431-433	529	560	591	704-715	721	886	1123	1242	1295	1381	1393-1403	1437	1592	1595	1782	1817	1843	1974	1998	2010	2015	2214	2219	2306	2372-2380	2428	2430	2471	2485-2503	2614	2962	3147	3211
C1	A	A	¶	$	ǂ	C	-	-	-	T	G	C	£	T	T	C	T	C	C	¥	A	T	-	A	A	A	T	C	C	G	C	A	A	-	C	A	A	-	G	C	T	A
C2	.	.	.	.	.	.	-	-	-	.	.	.	.	.	.	.	.	.	.	.	-	.	-	.	.	.	.	.	.	.	.	.	.	-	.	.	.	-	.	.	.	.
C3	.	.	.	.	.	.	-	-	-	C	.	.	.	.	.	.	.	.	.	.	.	.	-	.	.	.	.	.	.	.	.	.	.	-	.	.	.	-	.	.	.	.
C4	.	.	.	.	.	.	-	-	-	.	C	.	.	.	.	.	C	.	.	.	.	.	-	.	.	.	.	.	.	.	.	.	G	-	.	.	.	-	.	.	.	.
C5	.	.	.	.	.	.	-	-	-	.	.	.	.	.	.	.	C	.	.	.	-	.	-	.	.	.	.	.	.	.	.	.	.	-	.	.	.	-	.	.	.	.
C6	.	.	.	.	.	.	-	-	-	.	.	.	.	.	.	.	C	.	.	.	.	.	-	.	.	.	.	.	.	.	.	.	.	-	.	.	.	-	.	.	.	.
C7	.	.	.	.	.	.	-	-	-	.	.	.	.	.	.	.	C	.	.	.	.	.	-	.	.	.	.	.	.	.	.	.	G	-	.	.	.	-	.	.	.	.
C8	.	.	.	.	.	A	-	-	-	.	.	.	.	.	.	.	C	.	.	-	.	C	-	.	.	.	.	.	.	.	.	.	G	-	.	.	T	-	.	.	.	.
C9	.	-	-	-	.	.	-	-	-	.	.	.	.	.	.	.	C	.	.	.	.	.	-	.	.	.	.	.	.	.	.	.	G	-	.	.	.	-	.	.	.	.
C10	.	.	-	-	.	.	-	-	-	.	.	.	.	.	.	.	.	.	.	.	.	.	-	.	.	.	.	.	.	.	.	.	.	-	.	G	.	-	.	.	.	.
C11	.	.	.	.	.	A	-	-	-	.	.	.	.	.	.	.	C	.	.	-	-	C	-	.	.	.	.	.	.	.	.	.	G	-	.	.	T	-	.	.	.	.
C12	.	.	.	.	.	.	-	-	-	.	.	.	.	.	.	.	C	.	.	.	.	.	-	.	.	.	.	.	.	.	.	.	G	-	.	.	.	-	.	T	.	.
C13	.	.	.	.	.	.	-	-	-	.	.	.	.	.	.	.	.	.	.	.	.	.	-	.	.	.	.	.	.	.	.	G	.	-	.	.	.	-	.	.	.	.
C14	.	.	.	.	.	.	-	-	-	.	.	.	.	.	.	.	.	.	.	.	.	.	-	.	G	.	.	.	.	.	.	.	.	-	.	.	.	-	.	.	.	.
C15	.	.	.	.	.	.	-	-	-	.	.	.	.	.	.	.	.	.	.	.	.	.	-	.	.	.	.	.	.	.	.	.	.	-	T	.	.	-	.	.	.	.
C16	.	.	.	.	.	.	-	-	-	.	.	.	.	.	.	.	.	.	.	.	.	.	-	.	.	.	.	.	.	.	.	.	G	-	T	.	.	-	.	.	.	.
C17	.	.	.	.	.	.	-	-	-	.	.	.	.	.	.	.	C	.	.	.	.	.	-	.	.	.	.	.	.	.	.	.	.	-	.	.	.	-	.	T	C	.
C18	.	.	.	.	.	.	-	-	-	.	.	.	.	.	.	.	C	.	.	.	.	.	-	.	.	.	.	.	.	.	.	.	G	-	.	.	.	-	.	T	C	.
C19	.	.	.	.	.	.	-	-	-	.	.	.	.	.	.	.	.	.	.	.	.	.	T	.	.	T	.	.	.	.	.	.	.	-	.	.	.	-	.	.	.	.
C20	.	.	.	.	.	.	-	T	-	.	.	.	.	.	.	.	C	.	.	.	.	.	T	.	.	T	.	.	.	.	.	.	.	-	.	.	.	-	.	T	.	.
C21	.	.	.	.	.	.	-	T	-	.	.	.	.	.	.	.	C	.	.	.	.	.	-	.	.	.	.	.	.	.	.	.	G	-	.	.	.	-	.	T	.	.
C22	.	.	.	.	.	.	-	T	-	.	.	.	.	.	-	.	C	.	.	.	.	.	-	.	.	.	.	.	.	.	.	.	G	-	.	.	.	-	.	T	.	.
C23	.	.	.	.	.	.	-	-	-	.	.	.	.	.	.	.	.	.	.	.	.	.	-	.	.	.	.	.	.	.	.	.	.	-	.	.	.	Ψ	.	.	.	.
C24	T	.	.	.	.	A	Ø	T	Ж	.	.	.	-	.	.	T	C	A	T	.	.	.	T	G	.	.	G	A	A	T	A	.	G	-	.	.	.	-	.	.	.	G
C25	T	.	.	.	.	A	Ø	T	Ж	.	.	.	-	.	.	T	C	A	T	.	.	.	T	G	.	.	G	A	A	T	A	.	G	-	.	.	.	-	A	.	.	G
C26	.	.	.	-	-	A	-	-	-	.	.	T	.	.	.	T	C	.	.	-	.	.	-	.	.	.	.	.	.	T	.	.	G	§	.	.	.	-	.	.	.	.
C27	.	.	.	-	-	A	-	-	-	.	.	T	-	.	.	T	C	.	.	-	.	.	-	.	.	.	.	.	.	T	.	.	G	-	.	.	.	-	.	.	.	.
C28	.	.	.	-	-	A	-	-	-	.	.	T	.	A	.	T	C	.	.	-	.	.	-	.	.	.	.	.	.	T	.	.	G	-	.	.	.	-	.	.	.	.
C29	.	.	.	-	-	A	-	-	-	.	.	T	.	.	.	T	C	.	.	-	.	.	-	.	.	.	.	.	.	T	.	.	G	-	.	.	.	-	.	.	.	.
All sequences are compared to the reference haplotype C1. ‘.’ indicates characterstates identical as in C1.
¶=ATTC; $=TTAT; $=TTAT; ǂ=TA; Ø=CT; Ж=ACG; £=AAAGTTACCGTT; ¥=ATATTTTTGAC; §=CACATATAC; Ψ=TTTATATATTTCATTCAAT; all are insertions.
‘-’ = means deletion.
